# Supplementary material for: Impact of the duration of farmland restoration on plant communities and soil carbon-nitrogen-phosphorus stoichiometry in the Southern Foothills of the Greater Khingan Mountains, Inner Mongolia
Source: PLoS One. 2026 Mar 20;21(3):e0345060. doi: 10.1371/journal.pone.0345060 (PMC13004498; doi:10.1371/journal.pone.0345060)
Supplement: S1 File — (XLSX) [file pone.0345060.s001.xlsx]

## Sheet: Sheet1
Species		Families		Life from		Years of fallow restoration				Years of fallow restoration	Species	Importance value			Years of fallow restoration	MR	SWD	SD	PE
Erigeron bonariensis L.	Asteraceae		annual herb		1a、3a、CK1					1a	T. mongolicum Hand.-Mazz.	0.2541			1a	0.33±0.20c	0.73±0.11ab	0.89±0.35a	0.14±0.10ab
Tribulus terrestris L.	Zygophyllaceae		annual herb		1a、3a、CK1						S. viridis P. Beauv.	0.2236			3a	1.50±0.52ab	1.66±0.32ab	2.25±1.20a	0.35±0.15ab
Taraxacum mongolicum Hand.-Mazz.	Asteraceae		herbaceous perennial		1a、3a、5a、CK1						A. sieversiana Ehrhart ex Willd.	0.1672			5a	3.53±1.20a	2.72±0.48ab	0.31±0.12a	0.42±0.21ab
Setaria viridis P. Beauv.	Poaceae		annual herb		1a、3a、5a、CK1					3a	T. mongolicum Hand.-Mazz.	0.3784			10a	1.67±0.83ab	1.43±0.46 ab	1.31±0.52a	0.27±0.17ab
Artemisia sieversiana Ehrhart ex Willd.	Asteraceae		annual herb		1a、3a、5a、10a、CK1						A. lavandulifolia DC.	0.213			20a	1.50±0.26ab	0.57±0.35ab	0.17±0.10a	0.35±0.20ab
Erigeron canadensis L.	Asteraceae		annual herb		1a、3a、CK1						A. sieversiana Ehrhart ex Willd.	0.1965			CK1	2.85±0.90ab	3.50±0.59a	2.70±0.55a	0.52±0.32ab
Artemisia lavandulifolia DC.	Asteraceae		herbaceous perennial		3a、5a、10a、CK1					5a	A. lavandulifolia DC.	0.4658			CK2	2.51±0.33ab	1.22±0.25a	2.15±0.48a	0.90±0.25b
Geum aleppicum Jacq.	Rosaceae		herbaceous perennial		3a、5a、CK1						A. altaicus Willd.	0.2574
Vicia sepium L.	Fabaceae		herbaceous perennial		3a						L. chinensis Tzvelev.	0.184
Artemisia argyi H. Lév. & Vaniot	Asteraceae		herbaceous perennial		3a、5a					10a	L. bicolor Turcz.	0.411
Aster altaicus Willd.	Asteraceae		herbaceous perennial		3a、5a、10a、CK1						A. lavandulifolia DC.	0.2685
Atractylodes lancea DC.	Asteraceae		herbaceous perennial		5a						P. paniceum Hack.	0.1361
Leymus chinensis Tzvelev.	Poaceae		herbaceous perennial		5a、CK1					20a	L. bicolor Turcz.	0.6
Pogonatherum paniceum Hack.	Poaceae		herbaceous perennial		5a、10a						C. heterophylla Fisch. ex Trautv.	0.2
Lespedeza bicolor Turcz.	Fabaceae		shrub		10a、20a					CK1	A. sieversiana Ehrhart ex Willd.	0.155
Corylus heterophylla Fisch. ex Trautv.	Betulaceae		shrub		10a、20a						S. viridis P. Beauv.	0.1283
Carex lanceolata Boott.	Cyperaceae		annual herb		5a						S. capillata L.	0.1037
Inula japonica Thunb.	Asteraceae		herbaceous perennial		5a、CK1					CK2	Zea mays L.	0.45
Oenothera biennis L.	Onagraceae		annual herb		5a						Glycine max L.	0.35
Stipa capillata L.	Poaceae		herbaceous perennial		3a、5a、CK1
Echinochloa crus-galli P. Beauv.	Poaceae		annual herb		3a、5a
Suaeda stellatiflora G. L. Chu	Amaranthaceae		annual herb		3a、CK1
Tamarix chinensis Lour.	Tamaricaceae		microphanerophytes		20a
Lespedeza cuneata G. Don.	Fabaceae		shrub		10a
Sonchus oleraceus L.	Asteraceae		annual herb		3a、5a
Suaeda glauca Bunge.	Amaranthaceae		annual herb		5a、10a、20a
Ixeris polycephala Cass. ex DC.	Asteraceae		annual herb		5a
Argentina anserina Rydb.	Rosaceae		herbaceous perennial		10a
Stipa bungeana Trin.	Poaceae		herbaceous perennial		10a、CK1
